# Supplementary material for: Carotid intima-media thickness and risk of atherosclerosis in multiple sclerosis: A cross-sectional study
Source: PLoS One. 2024 Nov 19;19(11):e0314031. doi: 10.1371/journal.pone.0314031 (PMC11575821; doi:10.1371/journal.pone.0314031)
Supplement: S1 Data — (XLSX) [file pone.0314031.s002.xlsx]

## Sheet: CIMT and MS
sex	Age	BMI	EDSS	Duration_of_disease	progression_type	relapse_number	treatment_duration	Beta_interfrone_duration	glatiramir_acetate_duration	Natalizumab_duration	fingolimod_duration	triflunamid_duration	DMF_duration	Rituximab_duration	Ocrelizumab_duration	azathrioprine_duration	CIMT	case_control	CIMT_Status	beta interferon	Glatiramer acetate	natalizumab	fingolimod	teriflunomide	DMF	Rituximab	ocrelizumab	azathioprine
male	64	26.5625	#NULL!	#NULL!	#NULL!	#NULL!	#NULL!	#NULL!	#NULL!	#NULL!	#NULL!	#NULL!	#NULL!	#NULL!	#NULL!	#NULL!	0.65	control	normal	No	No	No	No	No	No	No	No	No
female	63	32	#NULL!	#NULL!	#NULL!	#NULL!	#NULL!	#NULL!	#NULL!	#NULL!	#NULL!	#NULL!	#NULL!	#NULL!	#NULL!	#NULL!	0.7	control	normal	No	No	No	No	No	No	No	No	No
male	61	30.4687	#NULL!	#NULL!	#NULL!	#NULL!	#NULL!	#NULL!	#NULL!	#NULL!	#NULL!	#NULL!	#NULL!	#NULL!	#NULL!	#NULL!	0.4	control	normal	No	No	No	No	No	No	No	No	No
male	61	20	#NULL!	#NULL!	#NULL!	#NULL!	#NULL!	#NULL!	#NULL!	#NULL!	#NULL!	#NULL!	#NULL!	#NULL!	#NULL!	#NULL!	0.5	control	normal	No	No	No	No	No	No	No	No	No
female	60	27.7551	#NULL!	#NULL!	#NULL!	#NULL!	#NULL!	#NULL!	#NULL!	#NULL!	#NULL!	#NULL!	#NULL!	#NULL!	#NULL!	#NULL!	0.45	control	normal	No	No	No	No	No	No	No	No	No
male	60	27.31	#NULL!	#NULL!	#NULL!	#NULL!	#NULL!	#NULL!	#NULL!	#NULL!	#NULL!	#NULL!	#NULL!	#NULL!	#NULL!	#NULL!	0.55	control	normal	No	No	No	No	No	No	No	No	No
female	60	22.1003	#NULL!	#NULL!	#NULL!	#NULL!	#NULL!	#NULL!	#NULL!	#NULL!	#NULL!	#NULL!	#NULL!	#NULL!	#NULL!	#NULL!	0.5	control	normal	No	No	No	No	No	No	No	No	No
female	60	27.7008	#NULL!	#NULL!	#NULL!	#NULL!	#NULL!	#NULL!	#NULL!	#NULL!	#NULL!	#NULL!	#NULL!	#NULL!	#NULL!	#NULL!	0.3	control	normal	No	No	No	No	No	No	No	No	No
female	60	26.1224	#NULL!	#NULL!	#NULL!	#NULL!	#NULL!	#NULL!	#NULL!	#NULL!	#NULL!	#NULL!	#NULL!	#NULL!	#NULL!	#NULL!	0.5	control	normal	No	No	No	No	No	No	No	No	No
female	60	23.1834	#NULL!	#NULL!	#NULL!	#NULL!	#NULL!	#NULL!	#NULL!	#NULL!	#NULL!	#NULL!	#NULL!	#NULL!	#NULL!	#NULL!	0.35	control	normal	No	No	No	No	No	No	No	No	No
male	59	22.8624	#NULL!	#NULL!	#NULL!	#NULL!	#NULL!	#NULL!	#NULL!	#NULL!	#NULL!	#NULL!	#NULL!	#NULL!	#NULL!	#NULL!	0.5	control	normal	No	No	No	No	No	No	No	No	No
male	58	26.5118	#NULL!	#NULL!	#NULL!	#NULL!	#NULL!	#NULL!	#NULL!	#NULL!	#NULL!	#NULL!	#NULL!	#NULL!	#NULL!	#NULL!	0.4	control	normal	No	No	No	No	No	No	No	No	No
male	58	26.6389	#NULL!	#NULL!	#NULL!	#NULL!	#NULL!	#NULL!	#NULL!	#NULL!	#NULL!	#NULL!	#NULL!	#NULL!	#NULL!	#NULL!	0.4	control	normal	No	No	No	No	No	No	No	No	No
female	58	18.1154	#NULL!	#NULL!	#NULL!	#NULL!	#NULL!	#NULL!	#NULL!	#NULL!	#NULL!	#NULL!	#NULL!	#NULL!	#NULL!	#NULL!	0.5	control	normal	No	No	No	No	No	No	No	No	No
male	58	25.6896	#NULL!	#NULL!	#NULL!	#NULL!	#NULL!	#NULL!	#NULL!	#NULL!	#NULL!	#NULL!	#NULL!	#NULL!	#NULL!	#NULL!	0.4	control	normal	No	No	No	No	No	No	No	No	No
male	58	30.8594	#NULL!	#NULL!	#NULL!	#NULL!	#NULL!	#NULL!	#NULL!	#NULL!	#NULL!	#NULL!	#NULL!	#NULL!	#NULL!	#NULL!	0.3	control	normal	No	No	No	No	No	No	No	No	No
female	58	31.8339	#NULL!	#NULL!	#NULL!	#NULL!	#NULL!	#NULL!	#NULL!	#NULL!	#NULL!	#NULL!	#NULL!	#NULL!	#NULL!	#NULL!	0.3	control	normal	No	No	No	No	No	No	No	No	No
female	58	22.0932	#NULL!	#NULL!	#NULL!	#NULL!	#NULL!	#NULL!	#NULL!	#NULL!	#NULL!	#NULL!	#NULL!	#NULL!	#NULL!	#NULL!	0.45	control	normal	No	No	No	No	No	No	No	No	No
male	58	24.0344	#NULL!	#NULL!	#NULL!	#NULL!	#NULL!	#NULL!	#NULL!	#NULL!	#NULL!	#NULL!	#NULL!	#NULL!	#NULL!	#NULL!	0.45	control	normal	No	No	No	No	No	No	No	No	No
male	57	28.699	#NULL!	#NULL!	#NULL!	#NULL!	#NULL!	#NULL!	#NULL!	#NULL!	#NULL!	#NULL!	#NULL!	#NULL!	#NULL!	#NULL!	0.45	control	normal	No	No	No	No	No	No	No	No	No
female	55	25.8264	#NULL!	#NULL!	#NULL!	#NULL!	#NULL!	#NULL!	#NULL!	#NULL!	#NULL!	#NULL!	#NULL!	#NULL!	#NULL!	#NULL!	0.7	control	normal	No	No	No	No	No	No	No	No	No
male	55	22.0932	#NULL!	#NULL!	#NULL!	#NULL!	#NULL!	#NULL!	#NULL!	#NULL!	#NULL!	#NULL!	#NULL!	#NULL!	#NULL!	#NULL!	0.5	control	normal	No	No	No	No	No	No	No	No	No
male	53	26.7094	#NULL!	#NULL!	#NULL!	#NULL!	#NULL!	#NULL!	#NULL!	#NULL!	#NULL!	#NULL!	#NULL!	#NULL!	#NULL!	#NULL!	0.4	control	normal	No	No	No	No	No	No	No	No	No
male	53	30.4687	#NULL!	#NULL!	#NULL!	#NULL!	#NULL!	#NULL!	#NULL!	#NULL!	#NULL!	#NULL!	#NULL!	#NULL!	#NULL!	#NULL!	0.6	control	normal	No	No	No	No	No	No	No	No	No
female	53	23.1481	#NULL!	#NULL!	#NULL!	#NULL!	#NULL!	#NULL!	#NULL!	#NULL!	#NULL!	#NULL!	#NULL!	#NULL!	#NULL!	#NULL!	0.6	control	normal	No	No	No	No	No	No	No	No	No
male	52	37.1823	#NULL!	#NULL!	#NULL!	#NULL!	#NULL!	#NULL!	#NULL!	#NULL!	#NULL!	#NULL!	#NULL!	#NULL!	#NULL!	#NULL!	0.5	control	normal	No	No	No	No	No	No	No	No	No
female	52	28.1969	#NULL!	#NULL!	#NULL!	#NULL!	#NULL!	#NULL!	#NULL!	#NULL!	#NULL!	#NULL!	#NULL!	#NULL!	#NULL!	#NULL!	0.4	control	normal	No	No	No	No	No	No	No	No	No
male	52	28.4799	#NULL!	#NULL!	#NULL!	#NULL!	#NULL!	#NULL!	#NULL!	#NULL!	#NULL!	#NULL!	#NULL!	#NULL!	#NULL!	#NULL!	0.5	control	normal	No	No	No	No	No	No	No	No	No
female	52	41.4201	#NULL!	#NULL!	#NULL!	#NULL!	#NULL!	#NULL!	#NULL!	#NULL!	#NULL!	#NULL!	#NULL!	#NULL!	#NULL!	#NULL!	0.4	control	normal	No	No	No	No	No	No	No	No	No
male	51	29.4321	#NULL!	#NULL!	#NULL!	#NULL!	#NULL!	#NULL!	#NULL!	#NULL!	#NULL!	#NULL!	#NULL!	#NULL!	#NULL!	#NULL!	0.5	control	normal	No	No	No	No	No	No	No	No	No
male	51	23.0469	#NULL!	#NULL!	#NULL!	#NULL!	#NULL!	#NULL!	#NULL!	#NULL!	#NULL!	#NULL!	#NULL!	#NULL!	#NULL!	#NULL!	0.5	control	normal	No	No	No	No	No	No	No	No	No
male	51	21.3382	#NULL!	#NULL!	#NULL!	#NULL!	#NULL!	#NULL!	#NULL!	#NULL!	#NULL!	#NULL!	#NULL!	#NULL!	#NULL!	#NULL!	0.25	control	normal	No	No	No	No	No	No	No	No	No
male	51	24.9649	#NULL!	#NULL!	#NULL!	#NULL!	#NULL!	#NULL!	#NULL!	#NULL!	#NULL!	#NULL!	#NULL!	#NULL!	#NULL!	#NULL!	0.4	control	normal	No	No	No	No	No	No	No	No	No
female	50	29.3878	#NULL!	#NULL!	#NULL!	#NULL!	#NULL!	#NULL!	#NULL!	#NULL!	#NULL!	#NULL!	#NULL!	#NULL!	#NULL!	#NULL!	0.6	control	normal	No	No	No	No	No	No	No	No	No
male	50	22.9591	#NULL!	#NULL!	#NULL!	#NULL!	#NULL!	#NULL!	#NULL!	#NULL!	#NULL!	#NULL!	#NULL!	#NULL!	#NULL!	#NULL!	0.4	control	normal	No	No	No	No	No	No	No	No	No
male	50	28.3987	#NULL!	#NULL!	#NULL!	#NULL!	#NULL!	#NULL!	#NULL!	#NULL!	#NULL!	#NULL!	#NULL!	#NULL!	#NULL!	#NULL!	0.3	control	normal	No	No	No	No	No	No	No	No	No
female	50	27.0416	#NULL!	#NULL!	#NULL!	#NULL!	#NULL!	#NULL!	#NULL!	#NULL!	#NULL!	#NULL!	#NULL!	#NULL!	#NULL!	#NULL!	0.7	control	normal	No	No	No	No	No	No	No	No	No
female	50	29.3658	#NULL!	#NULL!	#NULL!	#NULL!	#NULL!	#NULL!	#NULL!	#NULL!	#NULL!	#NULL!	#NULL!	#NULL!	#NULL!	#NULL!	0.5	control	normal	No	No	No	No	No	No	No	No	No
male	49	25.3906	#NULL!	#NULL!	#NULL!	#NULL!	#NULL!	#NULL!	#NULL!	#NULL!	#NULL!	#NULL!	#NULL!	#NULL!	#NULL!	#NULL!	0.4	control	normal	No	No	No	No	No	No	No	No	No
male	48	29.2969	#NULL!	#NULL!	#NULL!	#NULL!	#NULL!	#NULL!	#NULL!	#NULL!	#NULL!	#NULL!	#NULL!	#NULL!	#NULL!	#NULL!	0.3	control	normal	No	No	No	No	No	No	No	No	No
female	48	23.7228	#NULL!	#NULL!	#NULL!	#NULL!	#NULL!	#NULL!	#NULL!	#NULL!	#NULL!	#NULL!	#NULL!	#NULL!	#NULL!	#NULL!	0.4	control	normal	No	No	No	No	No	No	No	No	No
male	48	18.2563	#NULL!	#NULL!	#NULL!	#NULL!	#NULL!	#NULL!	#NULL!	#NULL!	#NULL!	#NULL!	#NULL!	#NULL!	#NULL!	#NULL!	0.3	control	normal	No	No	No	No	No	No	No	No	No
male	48	30.2978	#NULL!	#NULL!	#NULL!	#NULL!	#NULL!	#NULL!	#NULL!	#NULL!	#NULL!	#NULL!	#NULL!	#NULL!	#NULL!	#NULL!	0.45	control	normal	No	No	No	No	No	No	No	No	No
male	48	23.5078	#NULL!	#NULL!	#NULL!	#NULL!	#NULL!	#NULL!	#NULL!	#NULL!	#NULL!	#NULL!	#NULL!	#NULL!	#NULL!	#NULL!	0.4	control	normal	No	No	No	No	No	No	No	No	No
female	47	28.0816	#NULL!	#NULL!	#NULL!	#NULL!	#NULL!	#NULL!	#NULL!	#NULL!	#NULL!	#NULL!	#NULL!	#NULL!	#NULL!	#NULL!	0.5	control	normal	No	No	No	No	No	No	No	No	No
male	47	26.8136	#NULL!	#NULL!	#NULL!	#NULL!	#NULL!	#NULL!	#NULL!	#NULL!	#NULL!	#NULL!	#NULL!	#NULL!	#NULL!	#NULL!	0.5	control	normal	No	No	No	No	No	No	No	No	No
female	47	46.6392	#NULL!	#NULL!	#NULL!	#NULL!	#NULL!	#NULL!	#NULL!	#NULL!	#NULL!	#NULL!	#NULL!	#NULL!	#NULL!	#NULL!	0.35	control	normal	No	No	No	No	No	No	No	No	No
female	46	27.4598	#NULL!	#NULL!	#NULL!	#NULL!	#NULL!	#NULL!	#NULL!	#NULL!	#NULL!	#NULL!	#NULL!	#NULL!	#NULL!	#NULL!	0.45	control	normal	No	No	No	No	No	No	No	No	No
male	45	34.8502	#NULL!	#NULL!	#NULL!	#NULL!	#NULL!	#NULL!	#NULL!	#NULL!	#NULL!	#NULL!	#NULL!	#NULL!	#NULL!	#NULL!	0.6	control	normal	No	No	No	No	No	No	No	No	No
male	45	20.7756	#NULL!	#NULL!	#NULL!	#NULL!	#NULL!	#NULL!	#NULL!	#NULL!	#NULL!	#NULL!	#NULL!	#NULL!	#NULL!	#NULL!	0.35	control	normal	No	No	No	No	No	No	No	No	No
male	45	27.3437	#NULL!	#NULL!	#NULL!	#NULL!	#NULL!	#NULL!	#NULL!	#NULL!	#NULL!	#NULL!	#NULL!	#NULL!	#NULL!	#NULL!	0.35	control	normal	No	No	No	No	No	No	No	No	No
male	44	25.6055	#NULL!	#NULL!	#NULL!	#NULL!	#NULL!	#NULL!	#NULL!	#NULL!	#NULL!	#NULL!	#NULL!	#NULL!	#NULL!	#NULL!	0.3	control	normal	No	No	No	No	No	No	No	No	No
female	44	28.7274	#NULL!	#NULL!	#NULL!	#NULL!	#NULL!	#NULL!	#NULL!	#NULL!	#NULL!	#NULL!	#NULL!	#NULL!	#NULL!	#NULL!	0.45	control	normal	No	No	No	No	No	No	No	No	No
female	44	20.9877	#NULL!	#NULL!	#NULL!	#NULL!	#NULL!	#NULL!	#NULL!	#NULL!	#NULL!	#NULL!	#NULL!	#NULL!	#NULL!	#NULL!	0.4	control	normal	No	No	No	No	No	No	No	No	No
male	44	26.3465	#NULL!	#NULL!	#NULL!	#NULL!	#NULL!	#NULL!	#NULL!	#NULL!	#NULL!	#NULL!	#NULL!	#NULL!	#NULL!	#NULL!	0.6	control	normal	No	No	No	No	No	No	No	No	No
female	43	26.5021	#NULL!	#NULL!	#NULL!	#NULL!	#NULL!	#NULL!	#NULL!	#NULL!	#NULL!	#NULL!	#NULL!	#NULL!	#NULL!	#NULL!	0.3	control	normal	No	No	No	No	No	No	No	No	No
male	43	16.0231	#NULL!	#NULL!	#NULL!	#NULL!	#NULL!	#NULL!	#NULL!	#NULL!	#NULL!	#NULL!	#NULL!	#NULL!	#NULL!	#NULL!	0.35	control	normal	No	No	No	No	No	No	No	No	No
female	42	25.2595	#NULL!	#NULL!	#NULL!	#NULL!	#NULL!	#NULL!	#NULL!	#NULL!	#NULL!	#NULL!	#NULL!	#NULL!	#NULL!	#NULL!	0.5	control	normal	No	No	No	No	No	No	No	No	No
male	42	28.4799	#NULL!	#NULL!	#NULL!	#NULL!	#NULL!	#NULL!	#NULL!	#NULL!	#NULL!	#NULL!	#NULL!	#NULL!	#NULL!	#NULL!	0.35	control	normal	No	No	No	No	No	No	No	No	No
male	42	30.4878	#NULL!	#NULL!	#NULL!	#NULL!	#NULL!	#NULL!	#NULL!	#NULL!	#NULL!	#NULL!	#NULL!	#NULL!	#NULL!	#NULL!	0.45	control	normal	No	No	No	No	No	No	No	No	No
male	42	23.0469	#NULL!	#NULL!	#NULL!	#NULL!	#NULL!	#NULL!	#NULL!	#NULL!	#NULL!	#NULL!	#NULL!	#NULL!	#NULL!	#NULL!	0.5	control	normal	No	No	No	No	No	No	No	No	No
male	41	32.0312	#NULL!	#NULL!	#NULL!	#NULL!	#NULL!	#NULL!	#NULL!	#NULL!	#NULL!	#NULL!	#NULL!	#NULL!	#NULL!	#NULL!	0.5	control	normal	No	No	No	No	No	No	No	No	No
male	41	28.441	#NULL!	#NULL!	#NULL!	#NULL!	#NULL!	#NULL!	#NULL!	#NULL!	#NULL!	#NULL!	#NULL!	#NULL!	#NULL!	#NULL!	0.3	control	normal	No	No	No	No	No	No	No	No	No
male	41	24.974	#NULL!	#NULL!	#NULL!	#NULL!	#NULL!	#NULL!	#NULL!	#NULL!	#NULL!	#NULL!	#NULL!	#NULL!	#NULL!	#NULL!	0.3	control	normal	No	No	No	No	No	No	No	No	No
male	41	20.4467	#NULL!	#NULL!	#NULL!	#NULL!	#NULL!	#NULL!	#NULL!	#NULL!	#NULL!	#NULL!	#NULL!	#NULL!	#NULL!	#NULL!	0.35	control	normal	No	No	No	No	No	No	No	No	No
female	40	27.4286	#NULL!	#NULL!	#NULL!	#NULL!	#NULL!	#NULL!	#NULL!	#NULL!	#NULL!	#NULL!	#NULL!	#NULL!	#NULL!	#NULL!	0.5	control	normal	No	No	No	No	No	No	No	No	No
female	40	33.6327	#NULL!	#NULL!	#NULL!	#NULL!	#NULL!	#NULL!	#NULL!	#NULL!	#NULL!	#NULL!	#NULL!	#NULL!	#NULL!	#NULL!	0.35	control	normal	No	No	No	No	No	No	No	No	No
female	40	26.1738	#NULL!	#NULL!	#NULL!	#NULL!	#NULL!	#NULL!	#NULL!	#NULL!	#NULL!	#NULL!	#NULL!	#NULL!	#NULL!	#NULL!	0.4	control	normal	No	No	No	No	No	No	No	No	No
male	40	27.1809	#NULL!	#NULL!	#NULL!	#NULL!	#NULL!	#NULL!	#NULL!	#NULL!	#NULL!	#NULL!	#NULL!	#NULL!	#NULL!	#NULL!	0.45	control	normal	No	No	No	No	No	No	No	No	No
male	39	21.6311	#NULL!	#NULL!	#NULL!	#NULL!	#NULL!	#NULL!	#NULL!	#NULL!	#NULL!	#NULL!	#NULL!	#NULL!	#NULL!	#NULL!	0.4	control	normal	No	No	No	No	No	No	No	No	No
male	39	30.8444	#NULL!	#NULL!	#NULL!	#NULL!	#NULL!	#NULL!	#NULL!	#NULL!	#NULL!	#NULL!	#NULL!	#NULL!	#NULL!	#NULL!	0.35	control	normal	No	No	No	No	No	No	No	No	No
female	39	23.3887	#NULL!	#NULL!	#NULL!	#NULL!	#NULL!	#NULL!	#NULL!	#NULL!	#NULL!	#NULL!	#NULL!	#NULL!	#NULL!	#NULL!	0.4	control	normal	No	No	No	No	No	No	No	No	No
male	39	24.7475	#NULL!	#NULL!	#NULL!	#NULL!	#NULL!	#NULL!	#NULL!	#NULL!	#NULL!	#NULL!	#NULL!	#NULL!	#NULL!	#NULL!	0.35	control	normal	No	No	No	No	No	No	No	No	No
male	39	24.0346	#NULL!	#NULL!	#NULL!	#NULL!	#NULL!	#NULL!	#NULL!	#NULL!	#NULL!	#NULL!	#NULL!	#NULL!	#NULL!	#NULL!	0.3	control	normal	No	No	No	No	No	No	No	No	No
female	38	25.7618	#NULL!	#NULL!	#NULL!	#NULL!	#NULL!	#NULL!	#NULL!	#NULL!	#NULL!	#NULL!	#NULL!	#NULL!	#NULL!	#NULL!	0.7	control	abnormal	No	No	No	No	No	No	No	No	No
male	38	28.2828	#NULL!	#NULL!	#NULL!	#NULL!	#NULL!	#NULL!	#NULL!	#NULL!	#NULL!	#NULL!	#NULL!	#NULL!	#NULL!	#NULL!	0.35	control	normal	No	No	No	No	No	No	No	No	No
female	38	33.7925	#NULL!	#NULL!	#NULL!	#NULL!	#NULL!	#NULL!	#NULL!	#NULL!	#NULL!	#NULL!	#NULL!	#NULL!	#NULL!	#NULL!	0.6	control	abnormal	No	No	No	No	No	No	No	No	No
male	38	25.3906	#NULL!	#NULL!	#NULL!	#NULL!	#NULL!	#NULL!	#NULL!	#NULL!	#NULL!	#NULL!	#NULL!	#NULL!	#NULL!	#NULL!	0.5	control	normal	No	No	No	No	No	No	No	No	No
male	38	35.1562	#NULL!	#NULL!	#NULL!	#NULL!	#NULL!	#NULL!	#NULL!	#NULL!	#NULL!	#NULL!	#NULL!	#NULL!	#NULL!	#NULL!	0.3	control	normal	No	No	No	No	No	No	No	No	No
female	38	26.7949	#NULL!	#NULL!	#NULL!	#NULL!	#NULL!	#NULL!	#NULL!	#NULL!	#NULL!	#NULL!	#NULL!	#NULL!	#NULL!	#NULL!	0.35	control	normal	No	No	No	No	No	No	No	No	No
male	38	26.079	#NULL!	#NULL!	#NULL!	#NULL!	#NULL!	#NULL!	#NULL!	#NULL!	#NULL!	#NULL!	#NULL!	#NULL!	#NULL!	#NULL!	0.3	control	normal	No	No	No	No	No	No	No	No	No
male	37	38.3707	#NULL!	#NULL!	#NULL!	#NULL!	#NULL!	#NULL!	#NULL!	#NULL!	#NULL!	#NULL!	#NULL!	#NULL!	#NULL!	#NULL!	0.3	control	normal	No	No	No	No	No	No	No	No	No
female	36	26.1224	#NULL!	#NULL!	#NULL!	#NULL!	#NULL!	#NULL!	#NULL!	#NULL!	#NULL!	#NULL!	#NULL!	#NULL!	#NULL!	#NULL!	0.45	control	normal	No	No	No	No	No	No	No	No	No
female	36	20.4529	#NULL!	#NULL!	#NULL!	#NULL!	#NULL!	#NULL!	#NULL!	#NULL!	#NULL!	#NULL!	#NULL!	#NULL!	#NULL!	#NULL!	0.35	control	normal	No	No	No	No	No	No	No	No	No
female	36	27.2443	#NULL!	#NULL!	#NULL!	#NULL!	#NULL!	#NULL!	#NULL!	#NULL!	#NULL!	#NULL!	#NULL!	#NULL!	#NULL!	#NULL!	0.25	control	normal	No	No	No	No	No	No	No	No	No
female	36	25.1651	#NULL!	#NULL!	#NULL!	#NULL!	#NULL!	#NULL!	#NULL!	#NULL!	#NULL!	#NULL!	#NULL!	#NULL!	#NULL!	#NULL!	0.25	control	normal	No	No	No	No	No	No	No	No	No
male	36	23.5304	#NULL!	#NULL!	#NULL!	#NULL!	#NULL!	#NULL!	#NULL!	#NULL!	#NULL!	#NULL!	#NULL!	#NULL!	#NULL!	#NULL!	0.3	control	normal	No	No	No	No	No	No	No	No	No
female	35	32.872	#NULL!	#NULL!	#NULL!	#NULL!	#NULL!	#NULL!	#NULL!	#NULL!	#NULL!	#NULL!	#NULL!	#NULL!	#NULL!	#NULL!	0.035	control	normal	No	No	No	No	No	No	No	No	No
male	35	36.7309	#NULL!	#NULL!	#NULL!	#NULL!	#NULL!	#NULL!	#NULL!	#NULL!	#NULL!	#NULL!	#NULL!	#NULL!	#NULL!	#NULL!	0.4	control	normal	No	No	No	No	No	No	No	No	No
female	35	33.6012	#NULL!	#NULL!	#NULL!	#NULL!	#NULL!	#NULL!	#NULL!	#NULL!	#NULL!	#NULL!	#NULL!	#NULL!	#NULL!	#NULL!	0.5	control	normal	No	No	No	No	No	No	No	No	No
male	35	23.4375	#NULL!	#NULL!	#NULL!	#NULL!	#NULL!	#NULL!	#NULL!	#NULL!	#NULL!	#NULL!	#NULL!	#NULL!	#NULL!	#NULL!	0.45	control	normal	No	No	No	No	No	No	No	No	No
male	35	35.1562	#NULL!	#NULL!	#NULL!	#NULL!	#NULL!	#NULL!	#NULL!	#NULL!	#NULL!	#NULL!	#NULL!	#NULL!	#NULL!	#NULL!	0.35	control	normal	No	No	No	No	No	No	No	No	No
female	35	24.2215	#NULL!	#NULL!	#NULL!	#NULL!	#NULL!	#NULL!	#NULL!	#NULL!	#NULL!	#NULL!	#NULL!	#NULL!	#NULL!	#NULL!	0.35	control	normal	No	No	No	No	No	No	No	No	No
male	34	23.3067	#NULL!	#NULL!	#NULL!	#NULL!	#NULL!	#NULL!	#NULL!	#NULL!	#NULL!	#NULL!	#NULL!	#NULL!	#NULL!	#NULL!	0.4	control	normal	No	No	No	No	No	No	No	No	No
male	34	27.7344	#NULL!	#NULL!	#NULL!	#NULL!	#NULL!	#NULL!	#NULL!	#NULL!	#NULL!	#NULL!	#NULL!	#NULL!	#NULL!	#NULL!	0.4	control	normal	No	No	No	No	No	No	No	No	No
female	34	27.5482	#NULL!	#NULL!	#NULL!	#NULL!	#NULL!	#NULL!	#NULL!	#NULL!	#NULL!	#NULL!	#NULL!	#NULL!	#NULL!	#NULL!	0.45	control	normal	No	No	No	No	No	No	No	No	No
female	34	23.5556	#NULL!	#NULL!	#NULL!	#NULL!	#NULL!	#NULL!	#NULL!	#NULL!	#NULL!	#NULL!	#NULL!	#NULL!	#NULL!	#NULL!	0.35	control	normal	No	No	No	No	No	No	No	No	No
male	34	24.7409	#NULL!	#NULL!	#NULL!	#NULL!	#NULL!	#NULL!	#NULL!	#NULL!	#NULL!	#NULL!	#NULL!	#NULL!	#NULL!	#NULL!	0.3	control	normal	No	No	No	No	No	No	No	No	No
female	33	24.4898	#NULL!	#NULL!	#NULL!	#NULL!	#NULL!	#NULL!	#NULL!	#NULL!	#NULL!	#NULL!	#NULL!	#NULL!	#NULL!	#NULL!	0.4	control	normal	No	No	No	No	No	No	No	No	No
female	33	27.4691	#NULL!	#NULL!	#NULL!	#NULL!	#NULL!	#NULL!	#NULL!	#NULL!	#NULL!	#NULL!	#NULL!	#NULL!	#NULL!	#NULL!	0.5	control	normal	No	No	No	No	No	No	No	No	No
female	33	29.3524	#NULL!	#NULL!	#NULL!	#NULL!	#NULL!	#NULL!	#NULL!	#NULL!	#NULL!	#NULL!	#NULL!	#NULL!	#NULL!	#NULL!	0.4	control	normal	No	No	No	No	No	No	No	No	No
male	33	27.8293	#NULL!	#NULL!	#NULL!	#NULL!	#NULL!	#NULL!	#NULL!	#NULL!	#NULL!	#NULL!	#NULL!	#NULL!	#NULL!	#NULL!	0.4	control	normal	No	No	No	No	No	No	No	No	No
female	33	11.8326	#NULL!	#NULL!	#NULL!	#NULL!	#NULL!	#NULL!	#NULL!	#NULL!	#NULL!	#NULL!	#NULL!	#NULL!	#NULL!	#NULL!	0.4	control	normal	No	No	No	No	No	No	No	No	No
male	33	19.5312	#NULL!	#NULL!	#NULL!	#NULL!	#NULL!	#NULL!	#NULL!	#NULL!	#NULL!	#NULL!	#NULL!	#NULL!	#NULL!	#NULL!	0.3	control	normal	No	No	No	No	No	No	No	No	No
male	32	28.6288	#NULL!	#NULL!	#NULL!	#NULL!	#NULL!	#NULL!	#NULL!	#NULL!	#NULL!	#NULL!	#NULL!	#NULL!	#NULL!	#NULL!	0.45	control	normal	No	No	No	No	No	No	No	No	No
female	32	26.2966	#NULL!	#NULL!	#NULL!	#NULL!	#NULL!	#NULL!	#NULL!	#NULL!	#NULL!	#NULL!	#NULL!	#NULL!	#NULL!	#NULL!	0.4	control	normal	No	No	No	No	No	No	No	No	No
female	32	17.9282	#NULL!	#NULL!	#NULL!	#NULL!	#NULL!	#NULL!	#NULL!	#NULL!	#NULL!	#NULL!	#NULL!	#NULL!	#NULL!	#NULL!	0.3	control	normal	No	No	No	No	No	No	No	No	No
male	32	22.8624	#NULL!	#NULL!	#NULL!	#NULL!	#NULL!	#NULL!	#NULL!	#NULL!	#NULL!	#NULL!	#NULL!	#NULL!	#NULL!	#NULL!	0.35	control	normal	No	No	No	No	No	No	No	No	No
female	31	23.8751	#NULL!	#NULL!	#NULL!	#NULL!	#NULL!	#NULL!	#NULL!	#NULL!	#NULL!	#NULL!	#NULL!	#NULL!	#NULL!	#NULL!	0.4	control	normal	No	No	No	No	No	No	No	No	No
female	31	27.7177	#NULL!	#NULL!	#NULL!	#NULL!	#NULL!	#NULL!	#NULL!	#NULL!	#NULL!	#NULL!	#NULL!	#NULL!	#NULL!	#NULL!	0.35	control	normal	No	No	No	No	No	No	No	No	No
male	31	24.8777	#NULL!	#NULL!	#NULL!	#NULL!	#NULL!	#NULL!	#NULL!	#NULL!	#NULL!	#NULL!	#NULL!	#NULL!	#NULL!	#NULL!	0.3	control	normal	No	No	No	No	No	No	No	No	No
male	30	22.4913	#NULL!	#NULL!	#NULL!	#NULL!	#NULL!	#NULL!	#NULL!	#NULL!	#NULL!	#NULL!	#NULL!	#NULL!	#NULL!	#NULL!	0.25	control	normal	No	No	No	No	No	No	No	No	No
male	30	30.1021	#NULL!	#NULL!	#NULL!	#NULL!	#NULL!	#NULL!	#NULL!	#NULL!	#NULL!	#NULL!	#NULL!	#NULL!	#NULL!	#NULL!	0.4	control	normal	No	No	No	No	No	No	No	No	No
female	30	29.321	#NULL!	#NULL!	#NULL!	#NULL!	#NULL!	#NULL!	#NULL!	#NULL!	#NULL!	#NULL!	#NULL!	#NULL!	#NULL!	#NULL!	0.35	control	normal	No	No	No	No	No	No	No	No	No
male	30	17.9282	#NULL!	#NULL!	#NULL!	#NULL!	#NULL!	#NULL!	#NULL!	#NULL!	#NULL!	#NULL!	#NULL!	#NULL!	#NULL!	#NULL!	0.35	control	normal	No	No	No	No	No	No	No	No	No
female	30	19.3792	#NULL!	#NULL!	#NULL!	#NULL!	#NULL!	#NULL!	#NULL!	#NULL!	#NULL!	#NULL!	#NULL!	#NULL!	#NULL!	#NULL!	0.3	control	normal	No	No	No	No	No	No	No	No	No
female	30	31.7418	#NULL!	#NULL!	#NULL!	#NULL!	#NULL!	#NULL!	#NULL!	#NULL!	#NULL!	#NULL!	#NULL!	#NULL!	#NULL!	#NULL!	0.45	control	normal	No	No	No	No	No	No	No	No	No
female	29	27.7778	#NULL!	#NULL!	#NULL!	#NULL!	#NULL!	#NULL!	#NULL!	#NULL!	#NULL!	#NULL!	#NULL!	#NULL!	#NULL!	#NULL!	0.4	control	normal	No	No	No	No	No	No	No	No	No
female	28	27	#NULL!	#NULL!	#NULL!	#NULL!	#NULL!	#NULL!	#NULL!	#NULL!	#NULL!	#NULL!	#NULL!	#NULL!	#NULL!	#NULL!	0.04	control	normal	No	No	No	No	No	No	No	No	No
female	28	20.2449	#NULL!	#NULL!	#NULL!	#NULL!	#NULL!	#NULL!	#NULL!	#NULL!	#NULL!	#NULL!	#NULL!	#NULL!	#NULL!	#NULL!	0.35	control	normal	No	No	No	No	No	No	No	No	No
male	27	24.6548	#NULL!	#NULL!	#NULL!	#NULL!	#NULL!	#NULL!	#NULL!	#NULL!	#NULL!	#NULL!	#NULL!	#NULL!	#NULL!	#NULL!	0.3	control	normal	No	No	No	No	No	No	No	No	No
female	27	23.8087	#NULL!	#NULL!	#NULL!	#NULL!	#NULL!	#NULL!	#NULL!	#NULL!	#NULL!	#NULL!	#NULL!	#NULL!	#NULL!	#NULL!	0.5	control	abnormal	No	No	No	No	No	No	No	No	No
male	27	29.321	#NULL!	#NULL!	#NULL!	#NULL!	#NULL!	#NULL!	#NULL!	#NULL!	#NULL!	#NULL!	#NULL!	#NULL!	#NULL!	#NULL!	0.4	control	normal	No	No	No	No	No	No	No	No	No
female	26	21.4301	#NULL!	#NULL!	#NULL!	#NULL!	#NULL!	#NULL!	#NULL!	#NULL!	#NULL!	#NULL!	#NULL!	#NULL!	#NULL!	#NULL!	0.3	control	normal	No	No	No	No	No	No	No	No	No
male	26	21.0937	#NULL!	#NULL!	#NULL!	#NULL!	#NULL!	#NULL!	#NULL!	#NULL!	#NULL!	#NULL!	#NULL!	#NULL!	#NULL!	#NULL!	0.45	control	normal	No	No	No	No	No	No	No	No	No
male	23	17.313	#NULL!	#NULL!	#NULL!	#NULL!	#NULL!	#NULL!	#NULL!	#NULL!	#NULL!	#NULL!	#NULL!	#NULL!	#NULL!	#NULL!	0.3	control	normal	No	No	No	No	No	No	No	No	No
female	21	27.4587	#NULL!	#NULL!	#NULL!	#NULL!	#NULL!	#NULL!	#NULL!	#NULL!	#NULL!	#NULL!	#NULL!	#NULL!	#NULL!	#NULL!	0.4	control	normal	No	No	No	No	No	No	No	No	No
male	65	24	6.5	10	PPMS	2	0	0	0	0	0	0	0	0	0	0	0.9	pwMS	abnormal	No	No	No	No	No	No	No	No	No
male	40	28	1	1	PPMS	0	0	0	0	0	0	0	0	0	0	0	0.7	pwMS	abnormal	No	No	No	No	No	No	No	No	No
female	48	26	0	0.5	RRMS	1	0.5	0	0	0	0	0	0	0	0.5	0	0.55	pwMS	normal	No	No	No	No	No	No	No	yes	No
female	43	20	2	0.5	RRMS	1	0.5	0	0	0	0	0	0	0	0.5	0	0.5	pwMS	normal	No	No	No	No	No	No	No	yes	No
male	36	28	1.5	5	RRMS	1	0.5	0	0	0	0	0	0	0	0.5	0	0.63	pwMS	abnormal	No	No	No	No	No	No	No	yes	No
female	35	25	0	1	RRMS	0	0.5	0	0	0	0	0	0	0	0.5	0	0.5	pwMS	normal	No	No	No	No	No	No	No	yes	No
female	23	25	1	1	RRMS	1	0.5	0	0	0	0	0	0	0	0.5	0	0.44	pwMS	abnormal	No	No	No	No	No	No	No	yes	No
female	21	25	1	6	RRMS	1	0.5	0	0	0	0	0	0	0	0.5	0	0.3	pwMS	normal	No	No	No	No	No	No	No	yes	No
male	60	29	5	6	SPMS	0	1	0	0	0	0	0	0	1	0	0	0.77	pwMS	normal	No	No	No	No	No	No	yes	No	No
female	52	28	4	1	PPMS	0	1	0	0	0	0	0	0	0	1	0	0.7	pwMS	normal	No	No	No	No	No	No	No	yes	No
female	49	25	4.5	9	RRMS	0	1	0	0	0	0	2	0	0	0	0	0.8	pwMS	abnormal	No	No	No	No	yes	No	No	No	No
male	45	27	1	1	RRMS	1	1	0	0	0	0	0	0	0	1	0	1	pwMS	abnormal	No	No	No	No	No	No	No	yes	No
female	42	27	4.5	23	RRMS	0	1	0	0	0	0	0	0	1	0	0	0.6	pwMS	normal	No	No	No	No	No	No	yes	No	No
female	39	26	1	1	RRMS	0	1	0	0	0	1	0	0	0	0	0	0.5	pwMS	normal	No	No	No	yes	No	No	No	No	No
female	37	22	1	11	RRMS	0	1	0	0	1	0	0	0	0	0	0	0.5	pwMS	normal	No	No	yes	No	No	No	No	No	No
male	34	25	1.5	1	RRMS	0	1	0	0	0	0	0	0	0	1	0	0.5	pwMS	normal	No	No	No	No	No	No	No	yes	No
male	32	27	0	1	RRMS	0	1	0	0	0	0	0	0	0	1	0	0.63	pwMS	abnormal	No	No	No	No	No	No	No	yes	No
female	31	27	1	6	RRMS	0	1	0	0	0	0	0	0	0	1	0	0.42	pwMS	normal	No	No	No	No	No	No	No	yes	No
female	29	30	4.5	1	RRMS	1	1	0	0	1	0	0	0	0	0	0	0.5	pwMS	abnormal	No	No	yes	No	No	No	No	No	No
female	25	25	0	1	RRMS	1	1	0	0	0	0	0	1	0	0	0	0.44	pwMS	normal	No	No	No	No	No	yes	No	No	No
male	25	21	1.5	1	RRMS	0	1	0	0	0	0	0	0	0	1	0	0.4	pwMS	normal	No	No	No	No	No	No	No	yes	No
male	21	26	1	1	RRMS	1	1	0	0	0	0	0	0	0	1	0	0.6	pwMS	abnormal	No	No	No	No	No	No	No	yes	No
female	40	26	2	14	RRMS	0	1.5	0	0	0	0	0	0	0	1.5	0	0.7	pwMS	abnormal	No	No	No	No	No	No	No	yes	No
female	27	24	1	6	RRMS	0	1.5	0	0	0	0	0	0	1.5	0	0	0.51	pwMS	abnormal	No	No	No	No	No	No	yes	No	No
female	43	27	1	2	RRMS	0	2	0	0	0	0	0	0	2	0	0	0.7	pwMS	abnormal	No	No	No	No	No	No	yes	No	No
female	40	26	1.5	10	RRMS	0	2	0	0	0	0	0	0	2	0	0	0.5	pwMS	normal	No	No	No	No	No	No	yes	No	No
male	27	26	0	2	RRMS	0	2	0	0	0	0	0	0	2	0	0	0.4	pwMS	normal	No	No	No	No	No	No	yes	No	No
female	30	25	0	10	RRMS	0	2.5	0	0	0	0	0	0	2.5	0	0	0.55	pwMS	abnormal	No	No	No	No	No	No	yes	No	No
female	60	23	5.5	3	PPMS	0	3	0	0	0	0	0	0	0	3	0	0.8	pwMS	abnormal	No	No	No	No	No	No	No	yes	No
female	38	26	4.5	5	RRMS	1	3	0	0	0	0	0	0	3	0	0	0.5	pwMS	normal	No	No	No	No	No	No	yes	No	No
female	36	27	6	3	PPMS	0	3	0	0	0	0	0	0	3	0	0	0.52	pwMS	normal	No	No	No	No	No	No	yes	No	No
male	31	22	0	3	RRMS	0	3	0	0	0	3	0	0	0	0	0	0.47	pwMS	normal	No	No	No	yes	No	No	No	No	No
female	25	24	1	3	RRMS	1	3	0	1	0	2	0	0	0	0	0	0.5	pwMS	abnormal	No	yes	No	yes	No	No	No	No	No
female	31	26	0	3.5	RRMS	0	3.5	0	1.5	0	0	0	2	0	0	0	0.8	pwMS	abnormal	No	yes	No	No	No	yes	No	No	No
female	45	28	6.5	15	SPMS	0	4	0	0	0	0	0	0	2.5	1.5	0	0.62	pwMS	normal	No	No	No	No	No	No	yes	yes	No
female	32	22	1	4	RRMS	0	4	0	0	0	0	0	0	4	0	0	0.4	pwMS	normal	No	No	No	No	No	No	yes	No	No
female	31	20	4	8	RRMS	0	4	0	0	0	0	0	0	4	0	0	0.55	pwMS	abnormal	No	No	No	No	No	No	yes	No	No
female	31	20	4	14	RRMS	0	4	0	0	0	0	0	0	4	0	0	0.5	pwMS	normal	No	No	No	No	No	No	yes	No	No
female	25	21	1	4	RRMS	0	4	0	0	0	4	0	0	0	0	0	0.5	pwMS	abnormal	No	No	No	yes	No	No	No	No	No
male	19	20	1	4	RRMS	0	4	0	1	0	0	0	0	0	3	0	0.36	pwMS	normal	No	yes	No	No	No	No	No	yes	No
male	32	28	1.5	6	RRMS	0	4.5	0	1	0	0	0	0	2	1.5	0	0.6	pwMS	abnormal	No	yes	No	No	No	No	yes	yes	No
female	62	24	0	5	RRMS	0	5	0	0	0	0	0	5	0	0	0	0.7	pwMS	normal	No	No	No	No	No	yes	No	No	No
female	52	19	6	5	RRMS	0	5	0	0	0	0	0	0	5	0	0	0.6	pwMS	normal	No	No	No	No	No	No	yes	No	No
male	48	21	6	5	RRMS	0	5	0	0	0	0	0	0	5	0	0	0.67	pwMS	normal	No	No	No	No	No	No	yes	No	No
female	40	25	1.5	6	RRMS	0	5	0	0	0	0	0	0	3.5	1.5	0	0.52	pwMS	normal	No	No	No	No	No	No	yes	yes	No
female	33	22	1.5	12	PPMS	0	5	0	0	0	0	0	0	4.5	0.5	0	0.44	pwMS	normal	No	No	No	No	No	No	yes	yes	No
female	33	25	5	5	RRMS	0	5	0	0	0	0	5	0	0	0.5	0	0.44	pwMS	normal	No	No	No	No	yes	No	No	yes	No
female	32	26	1	5	RRMS	0	5	0	0	2	0	0	0	3	0	0	0.7	pwMS	abnormal	No	No	yes	No	No	No	yes	No	No
female	32	23	1	7	RRMS	0	5	0	0	0	1.5	0	0	3.5	0	0	0.61	pwMS	abnormal	No	No	No	yes	No	No	yes	No	No
female	31	21	4	5	RRMS	0	5	0	0	2	0	0	0	3	0	0	0.7	pwMS	abnormal	No	No	yes	No	No	No	yes	No	No
female	29	24	2	5	RRMS	0	5	0	0	0	0	0	4	0	1	0	0.53	pwMS	abnormal	No	No	No	No	No	yes	No	yes	No
male	40	25	4	9	RRMS	0	6	0	0	0	0	0	6	0	0	0	0.6	pwMS	normal	No	No	No	No	No	yes	No	No	No
female	44	28	2	7	RRMS	0	7	0	0	0	1	0	0	7	0	0	0.63	pwMS	normal	No	No	No	yes	No	No	yes	No	No
female	40	22	4	7	RRMS	0	7	0	0	0	0	0	0	7	0	0	0.6	pwMS	normal	No	No	No	No	No	No	yes	No	No
female	29	23	2	7	RRMS	1	7	0	0	0	7	0	0	0	0	0	0.6	pwMS	abnormal	No	No	No	yes	No	No	No	No	No
female	58	28	6	24	RRMS	1	8	0	0	0	0	0	0	6	2	0	0.85	pwMS	abnormal	No	No	No	No	No	No	yes	yes	No
female	36	25	1	11	RRMS	0	9.5	0	0	0	0	0	0	9.5	0	0	0.3	pwMS	normal	No	No	No	No	No	No	yes	No	No
female	42	27	4	24	SPMS	0	10.5	0	0	0	0	0	0	0	0.5	10	0.52	pwMS	normal	No	No	No	No	No	No	No	yes	yes
female	37	25	1.5	15	RRMS	0	12	0	0	0	12	0	0	0	0	0	0.6	pwMS	abnormal	No	No	No	yes	No	No	No	No	No
female	42	24	1	1	RRMS	0	0.1	0.1	0	0	0	0	0	0	0	0	0.63	pwMS	abnormal	yes	No	No	No	No	No	No	No	No
female	38	26	1	2	RRMS	0	2	1	0	0	0	0	0	0	1	0	0.7	pwMS	abnormal	yes	No	No	No	No	No	No	yes	No
male	38	28	1	6	RRMS	0	6	1	0	0	0	0	0	5	0	0	0.7	pwMS	abnormal	yes	No	No	No	No	No	yes	No	No
female	25	23	1	5	RRMS	0	5	1.5	0	0	0	0	0	1.5	2	0	0.53	pwMS	abnormal	yes	No	No	No	No	No	yes	yes	No
female	40	22	4	12	RRMS	0	2	2	0	0	0	0	0	0	0	0	0.6	pwMS	normal	yes	No	No	No	No	No	No	No	No
female	35	25	2	7	RRMS	1	2	2	0	0	0	0	0	0	0	0	0.44	pwMS	normal	yes	No	No	No	No	No	No	No	No
female	24	22	4	3.5	RRMS	0	3	2	0	0	0	0	0	0	1	0	0.62	pwMS	abnormal	yes	No	No	No	No	No	No	yes	No
male	40	21	1.5	7	RRMS	0	7	2	4	0	0	0	0	0	1	0	0.6	pwMS	normal	yes	yes	No	No	No	No	No	yes	No
male	48	28	2.5	8	SPMS	0	8	2	2	0	0	0	0	2.5	1.5	0	0.7	pwMS	abnormal	yes	yes	No	No	No	No	yes	yes	No
female	39	23	2.5	11	SPMS	0	9	2	0	0	3	0	0	4	0	0	0.7	pwMS	abnormal	yes	No	No	yes	No	No	yes	No	No
male	33	21	2	4	RRMS	0	4	2.5	0	0	0	0	0	1.5	0	0	0.44	pwMS	normal	yes	No	No	No	No	No	yes	No	No
female	33	22	2	3.5	RRMS	0	3.5	3	0	0	0	0	0	0	0.5	0	0.4	pwMS	normal	yes	No	No	No	No	No	No	yes	No
male	76	26	6	10	SPMS	0	4	3	0	0	0	0	0	0	2	0	0.8	pwMS	normal	yes	No	No	No	No	No	No	yes	No
male	32	26	1.5	9	RRMS	0	7	3	0	0	3	0	0	0	0.5	0	0.4	pwMS	normal	yes	No	No	yes	No	No	No	yes	No
female	48	26	5	9	RRMS	0	9	3	3	0	1	0	0	2	0	0	0.63	pwMS	normal	yes	yes	No	yes	No	No	yes	No	No
female	42	25	5	5	RRMS	0	5	3.5	0	0	0	0	0	1.5	0	0	0.52	pwMS	normal	yes	No	No	No	No	No	yes	No	No
male	32	25	4	4	RRMS	0	4	4	0	0	0	0	0	0	0	0	0.53	pwMS	abnormal	yes	No	No	No	No	No	No	No	No
male	44	25	6	14	SPMS	5	5	4	0	0	0	0	0	2	0	0	0.8	pwMS	abnormal	yes	No	No	No	No	No	yes	No	No
female	27	25	1	7	RRMS	0	7	4	0	0	0	0	0	3	0	0	0.4	pwMS	normal	yes	No	No	No	No	No	yes	No	No
female	37	26	1	8	RRMS	0	8.5	4	0	0	0	0	0	4	0.5	0	0.8	pwMS	abnormal	yes	No	No	No	No	No	yes	yes	No
female	42	28	4.5	9	SPMS	0	9	4	0	0	2.5	0	0	2	0.5	0	0.87	pwMS	abnormal	yes	No	No	yes	No	No	yes	yes	No
female	65	20	6.5	30	SPMS	0	5	5	0	0	0	0	0	0	0	0	0.87	pwMS	abnormal	yes	No	No	No	No	No	No	No	No
male	44	23	5	5	PRMS	1	5	5	0	0	0	0	0	0	0	0	0.61	pwMS	normal	yes	No	No	No	No	No	No	No	No
male	37	18	1	11	RRMS	0	7	5	0	0	0	0	0	2	0	0	0.4	pwMS	normal	yes	No	No	No	No	No	yes	No	No
female	39	21	4	12	SPMS	0	12	5	2	0	0	0	0	5	0	0	0.9	pwMS	abnormal	yes	yes	No	No	No	No	yes	No	No
male	41	25	6.5	16	SPMS	0	16	5	5	0	3	0	3	0	1	0	0.4	pwMS	normal	yes	yes	No	yes	No	yes	No	yes	No
female	42	24	5.5	22	SPMS	0	6	6	0	0	0	0	0	0	0	0	0.52	pwMS	normal	yes	No	No	No	No	No	No	No	No
female	40	29	1	6	RRMS	1	6	6	0	0	0	0	0	0	0	0	0.65	pwMS	abnormal	yes	No	No	No	No	No	No	No	No
female	38	26	5	14	SPMS	0	7	6	0	0	0	0	0	1	0	0	0.44	pwMS	normal	yes	No	No	No	No	No	yes	No	No
female	30	20	0	7	RRMS	0	7	6	0	0	0	0	0	0	1	0	0.4	pwMS	normal	yes	No	No	No	No	No	No	yes	No
female	43	28	4	23	SPMS	0	11	6	0	0	0	0	0	5	0	0	0.6	pwMS	normal	yes	No	No	No	No	No	yes	No	No
female	38	26	2	7	RRMS	0	7	7	0	0	0	0	0	0	0	0	0.47	pwMS	normal	yes	No	No	No	No	No	No	No	No
female	54	27	3	10	RRMS	0	10	7	0	0	0	0	0	3	0	0	0.8	pwMS	abnormal	yes	No	No	No	No	No	yes	No	No
female	48	26	1	17	RRMS	0	10	7	0	0	0	0	0	3	0	0	0.66	pwMS	normal	yes	No	No	No	No	No	yes	No	No
male	36	29	1.5	20	RRMS	0	18	7	0	3	7	0	0	0	0	0	0.44	pwMS	normal	yes	No	yes	yes	No	No	No	No	No
female	34	28	1	9	RRMS	0	8	8	0	0	0	0	0	0	0	0	0.5	pwMS	normal	yes	No	No	No	No	No	No	No	No
female	53	30	5	9	SPMS	0	9	8	0	0	0	0	0	1	0	0	0.7	pwMS	normal	yes	No	No	No	No	No	yes	No	No
male	40	30	5.5	15	SPMS	0	15	8	0	0	0	0	0	7	0	0	0.72	pwMS	abnormal	yes	No	No	No	No	No	yes	No	No
male	46	25	6	10	SPMS	1	10	9	0	0	0	0	0	0	1	0	0.8	pwMS	abnormal	yes	No	No	No	No	No	No	yes	No
female	29	24	1	10	RRMS	1	10	9	0	0	0	0	0	0	1	0	0.5	pwMS	abnormal	yes	No	No	No	No	No	No	yes	No
female	42	30	2	14	RRMS	0	14	10	0	0	0	0	0	4	0	0	0.52	pwMS	normal	yes	No	No	No	No	No	yes	No	No
male	35	26	4	15	RRMS	0	15	10	0	0	0	0	0	5	0	0	0.5	pwMS	normal	yes	No	No	No	No	No	yes	No	No
male	43	27	5.5	19	SPMS	0	16	10	0	0	5	0	0	0	1	0	0.7	pwMS	abnormal	yes	No	No	yes	No	No	No	yes	No
female	48	21	5	18	SPMS	0	18	10	1	0	0	0	3	4	0	0	0.5	pwMS	normal	yes	yes	No	No	No	yes	yes	No	No
female	31	21	2	12	RRMS	0	11	11	0	0	0	0	0	0	0	0	0.35	pwMS	normal	yes	No	No	No	No	No	No	No	No
female	85	27	5	18	SPMS	0	12	11	0	0	0	0	0.5	0	2	0	0.8	pwMS	normal	yes	No	No	No	No	yes	No	yes	No
female	40	26	5.5	12	SPMS	0	12	11.5	0	0	0	0	0	0	0.5	0	0.6	pwMS	normal	yes	No	No	No	No	No	No	yes	No
male	35	30	4.5	16	RRMS	1	15.5	12.5	0	0	3	0	0	0	0	0	0.75	pwMS	abnormal	yes	No	No	yes	No	No	No	No	No
female	33	28	1	15	PRMS	1	15	14	0	0	0	0	0	0	1	0	0.6	pwMS	abnormal	yes	No	No	No	No	No	No	yes	No
female	56	24	5	19	SPMS	0	19	14	0	0	4	0	0	0	1	0	0.5	pwMS	normal	yes	No	No	yes	No	No	No	yes	No
female	54	26	4	22	SPMS	0	20	15	0	0	0	0	0	0	5	0	0.9	pwMS	abnormal	yes	No	No	No	No	No	No	yes	No
female	53	25	6.5	20	SPMS	0	20	15	0	0	0	0	0	5	0	0	0.96	pwMS	abnormal	yes	No	No	No	No	No	yes	No	No
female	36	24.5	1.5	20	RRMS	0	20	15	4.5	0	0	0	0	0	0.5	0	0.62	pwMS	abnormal	yes	yes	No	No	No	No	No	yes	No
female	60	30	6	22	SPMS	0	22	16	0	0	0	0	0	6	0	0	0.8	pwMS	abnormal	yes	No	No	No	No	No	yes	No	No
female	53	30	6	20	SPMS	0	20	17	0	0	0	0	0	3	0	0	0.6	pwMS	normal	yes	No	No	No	No	No	yes	No	No
